# Supplementary material for: A distributional regression approach to modeling the impact of structural and intermediary social determinants on communities burdened by tuberculosis in Eastern Amazonia – Brazil
Source: Arch Public Health. 2023 Jul 20;81:135. doi: 10.1186/s13690-023-01147-7 (PMC10357703; doi:10.1186/s13690-023-01147-7)
Supplement: Supplementary file 1 — Additional file 1. [file 13690_2023_1147_MOESM1_ESM.xlsx]

## Sheet: analise de multicolinearidade 1
Variável	COD	VIF	detection	VIF	detection	VIF	detection	VIF	detection	VIF	detection	VIF	detection	VIF	detection	VIF	detection	VIF	detection	VIF	detection	VIF	detection
Proportion of households with 1 to 3 residents	v1	Inf	1
Proportion of households with 4 to 6 residents	v2	Inf	1	1.58078	0	1.57559	0	1.57491	0	1.5679	0	1.56751	0	1.56055	0	1.53704	0	1.52224	0	1.49974	0	1.49304	0
Proportion of households with 7 to 9 residents	v3	Inf	1	2.31761	0	2.31657	0	2.31605	0	2.27383	0	2.25154	0	2.20326	0	2.16998	0	2.16984	0	2.11759	0	2.095	0
Proportion of households with more than 10 residents	v4	Inf	1	1.53846	0	1.53263	0	1.52983	0	1.52596	0	1.52568	0	1.51715	0	1.49146	0	1.49139	0	1.45092	0	1.43537	0
Proportion of men without schooling	v5	10.813	1	10.7865	1	10.7865	1	10.2023	1	10.2022	1	3.37442	0	2.98953	0	2.89616	0	2.87731	0	2.87724	0	2.39582	0
Proportion of women without schooling	v6	7.13097	1	7.13044	1	7.11058	1	6.9243	1	6.80587	1	6.63305	1	6.61943	1	5.64167	1	5.54281	1	5.42873	1
Proportion of own and paid-off households	v7	4.03173	0	4.02628	0	4.02583	0	4.02006	0	3.97609	0	3.80285	0	3.76848	0	3.75242	0	3.73757	0	3.68165	0	3.67528	0
Proportion of rented homes	v8	4.10741	0	4.10682	0	4.1066	0	4.1042	0	4.02888	0	3.93061	0	3.90531	0	3.90529	0	3.89699	0	3.83965	0	3.83862	0
Proportion of households in other occupation conditions (not owned, rented or leased)	v9	1.11361	0	1.11307	0	1.11126	0	1.10659	0	1.10641	0	1.10559	0	1.10432	0	1.1043	0	1.10073	0	1.09015	0	1.08871	0
Proportion of households with a bathroom for the exclusive use of residents or a toilet and sewage system or storm drain	v10	2.32748	0	2.31994	0	2.30927	0	2.30793	0	2.28146	0	2.26608	0	2.26596	0	2.26326	0	2.21118	0	2.16597	0	2.12735	0
Proportion of households without a bathroom for the exclusive use of residents with or without toilets	v11	1004.76	1	1004.57	1	1.59177	0	1.59083	0	1.57804	0	1.57785	0	1.5398	0	1.47304	0	1.46895	0	1.46819	0	1.41172	0
Permanent private households with water supply from the general network	v12	398170	1	398116	1	499.21	1	470.495	1	470.266	1
Permanent private households with water supply from a well or spring on the property	v13	353590	1	353542	1	442.253	1	417.617	1	417.349	1	2.68837	0	2.66464	0	2.65567	0	2.65397	0	2.6074	0	2.59629	0
Permanent private households with another form of water supply	v14	17682	1	17679.6	1	24.6011	1	23.2963	1	23.2961	1	1.24808	0	1.23676	0	1.22471	0	1.22235	0	1.22206	0	1.21689	0
Permanent private households with a bathroom for the exclusive use of residents or a toilet	v15	5536.22	1	5535.34	1
Permanent private households with a bathroom for the exclusive use of residents or a toilet and sewage system via the general sewer or storm water system	v16	14.4529	1	14.4204	1	14.3648	1	14.3543	1	14.279	1	13.2925	1
Permanent private households with a bathroom for the exclusive use of residents or a toilet and sewage via a septic tank	v17	19.3051	1	19.2973	1	19.2663	1	19.264	1	19.2403	1	17.9382	1	3.39258	0	3.3311	0	3.32942	0	3.27389	0	3.26383	0
Permanent private households with a bathroom for the exclusive use of residents or a toilet and sanitary sewage via a rudimentary septic tank	v18	29.691	1	29.6677	1	29.6306	1	29.6301	1	29.4436	1	27.3797	1	4.53169	0	4.46005	0	4.4565	0	4.39162	0	4.3902	0
Permanent private households, with a bathroom for the exclusive use of residents or a toilet and sanitary sewage via river, lake or sea	v19	17.2037	1	17.1921	1	17.1699	1	17.1698	1	17.1569	1	16.2416	1	4.24156	0	4.24012	0	4.23793	0	4.22971	0	4.10939	0
Proportion of households without nominal monthly household income per capita	v20	55.6994	1	55.6917	1	54.9571	1
Proportion of households with per capita nominal monthly income of up to 1/8 to 1 minimum wage	v21	947.378	1	946.594	1	934.202	1	23.4733	1
Proportion of households with per capita nominal monthly income of more than 1 to 2 minimum wages	v22	114.103	1	114.092	1	112.256	1	5.8546	1	4.43277	0	4.39512	0	4.29797	0	4.12175	0	3.96711	0	3.82886	0	3.60753	0
Proportion of households with per capita nominal monthly income of more than 2 to 3 minimum wages	v23	79.749	1	79.7333	1	78.9065	1	6.34599	1	4.88642	0	4.886	0	4.88068	0	4.72237	0	4.59837	0	4.38959	0	4.07455	0
Proportion of households with per capita nominal monthly income of more than 3 to 5 minimum wages	v24	82.9207	1	82.7593	1	82.3446	1	8.90691	1	7.00861	1	7.00047	1	6.97839	1	6.44979	1
Proportion of households with per capita nominal monthly income of more than 5 to 10 minimum wages	v25	56.5891	1	56.5674	1	56.1167	1	7.43303	1	6.48932	1	6.47129	1	6.46701	1	6.37419	1	5.70314	1
Proportion of households with more than 10 minimum wages	v26	12.8212	1	12.8195	1	12.5132	1	3.35936	0	3.14809	0	3.14616	0	3.145	0	3.11851	0	3.05175	0	2.08838	0	2.05195	0
Proportion of white race or ethnicity residents	v27	Inf	1
Proportion of resident people of black race or ethnicity	v28	Inf	1	2.59749	0	2.59383	0	2.59302	0	2.55372	0	2.54121	0	2.49551	0	2.46904	0	2.44438	0	2.3369	0	2.33689	0
Proportion of residents of yellow race or ethnicity	v29	Inf	1	1.27084	0	1.27023	0	1.26987	0	1.26476	0	1.26092	0	1.25727	0	1.25726	0	1.24054	0	1.23729	0	1.23473	0
Proportion of resident people of brown race or ethnicity	v30	Inf	1	3.49876	0	3.49867	0	3.45975	0	3.39303	0	3.36579	0	3.35885	0	3.3509	0	3.32007	0	3.20772	0	3.19507	0
Proportion of resident people of indigenous race or ethnicity	v31	Inf	1	1.18601	0	1.18463	0	1.18439	0	1.1732	0	1.17193	0	1.16931	0	1.16843	0	1.16489	0	1.16254	0	1.16238	0
Proportion of persons aged 0 to 15 years	v32	160.096	1
Proportion of people aged 16 to 30	v33	35.6726	1	2.46128	0	2.46128	0	2.44529	0	2.42902	0	2.25213	0	2.23101	0	1.71102	0	1.64505	0	1.62212	0	1.60154	0
Proportion of people aged 31 to 60	v34	110.395	1	12.1981	1	11.9974	1	11.9957	1	11.9505	1	11.074	1	11.0525	1
Proportion of people aged 61 and over	v35	34.1378	1	3.82748	0	3.82731	0	3.82518	0	3.80859	0	3.75459	0	3.56796	0	3.4111	0	3.40676	0	3.31878	0	3.25552	0
