# Supplementary material for: A distributional regression approach to modeling the impact of structural and intermediary social determinants on communities burdened by tuberculosis in Eastern Amazonia – Brazil
Source: Arch Public Health. 2023 Jul 20;81:135. doi: 10.1186/s13690-023-01147-7 (PMC10357703; doi:10.1186/s13690-023-01147-7)
Supplement: Supplementary file 2 — Additional file 2. [file 13690_2023_1147_MOESM2_ESM.xlsx]

## Sheet: casos
OBJECTID	ID_MUNICIP	LAT	LONG
1	160030	0.040205	-51.1328
2	160030	0.006529	-51.0728
3	160030	0.022617	-51.0804
4	160030	0.09315	-51.0477
5	160030	0.092358	-51.0533
6	160030	0.08236	-51.057
7	160030	0.003494	-51.093
8	160030	0.0452	-51.1269
9	160030	-0.002985	-51.0901
10	160030	0.051596	-51.0494
11	160030	0.02021	-51.0845
12	160030	0.006681	-51.092
13	160030	0.040573	-51.0806
14	160030	0.045982	-51.0478
15	160030	0.04686	-51.0494
16	160030	0.096505	-51.0833
17	160030	0.034157	-51.0666
18	160030	0.010245	-51.0707
19	160030	0.061789	-51.0518
20	160030	0.036351	-51.1322
21	160030	0.009611	-51.0655
22	160030	0.090788	-51.0824
23	160030	0.051602	-51.0511
24	160030	0.003453	-51.0627
25	160030	0.081615	-51.0652
26	160030	0.094293	-51.054
27	160030	0.082594	-51.0608
28	160030	0.052168	-51.0508
29	160030	0.074348	-51.0466
30	160030	0.025772	-51.0601
31	160030	0.010126	-51.0629
32	160030	0.026182	-51.0683
33	160030	0.049774	-51.0619
34	160030	0.076758	-51.0733
35	160030	-0.048515	-51.1167
36	160030	0.03012	-51.1476
37	160030	0.08081	-51.065
38	160030	0.02301	-51.0693
39	160030	0.013659	-51.0626
40	160030	0.073793	-51.0537
41	160030	0.013307	-51.0694
42	160030	0.096435	-51.0838
43	160030	0.042776	-51.0489
44	160030	0.006956	-51.0932
45	160030	0.016333	-51.0583
46	160030	0.082784	-51.1246
47	160030	0.081649	-51.0683
48	160030	0.052184	-51.0639
49	160030	0.048823	-51.0444
50	160030	0.018176	-51.0857
51	160030	-0.003007	-51.0939
52	160030	0.049192	-51.05
53	160030	0.004327	-51.0622
54	160030	0.014535	-51.0642
55	160030	0.054352	-51.0466
56	160030	0.037936	-51.0613
57	160030	0.08473	-51.0411
58	160030	0.000929	-51.064
59	160030	0.04256	-51.0472
60	160030	0.018165	-51.0883
61	160030	0.011895	-51.0992
62	160030	0.097319	-51.0508
63	160030	0.017896	-51.0819
64	160030	0.010996	-51.0917
65	160030	0.006697	-51.0618
66	160030	0.066411	-51.0581
67	160030	0.022111	-51.069
68	160030	0.067042	-51.09
69	160030	0.053126	-51.0452
70	160030	0.048989	-51.07
71	160030	0.012637	-51.0899
72	160030	0.091962	-51.1205
73	160030	0.073875	-51.0905
74	160030	0.036594	-51.0685
75	160030	0.010037	-51.0651
76	160030	0.046893	-51.046
77	160030	0.045052	-51.1214
78	160030	0.015531	-51.0718
79	160030	0.029511	-51.0637
80	160030	0.04508	-51.0479
81	160030	0.082628	-51.0565
82	160030	-0.045158	-51.1094
83	160030	0.027297	-51.077
84	160030	0.014897	-51.0809
85	160030	0.036609	-51.0769
86	160030	0.073285	-51.0487
87	160030	0.087167	-51.0575
88	160030	0.0128	-51.076
89	160030	0.044519	-51.0693
90	160030	0.018133	-51.0764
91	160030	0.082896	-51.0541
92	160030	0.05224	-51.0425
93	160030	0.05211	-51.042
94	160030	0.05136	-51.0611
95	160030	0.088397	-51.0872
96	160030	0.014499	-51.0769
97	160030	0.014429	-51.0819
98	160030	0.098494	-51.0502
99	160030	0.059132	-51.0578
100	160030	0.025565	-51.0724
101	160030	0.008542	-51.1002
102	160030	0.072439	-51.0883
103	160030	0.010795	-51.0824
104	160030	0.05479	-51.0463
105	160030	0.094314	-51.0471
106	160030	0.043518	-51.0554
107	160030	0.095249	-51.047
108	160030	0.091115	-51.0606
109	160030	0.023	-51.0688
110	160030	0.078348	-51.0836
111	160030	0.027169	-51.0633
112	160030	0.049828	-51.0619
113	160030	0.096603	-51.0835
114	160030	0.055546	-51.0607
115	160030	0.054822	-51.0428
116	160030	0.008748	-51.0681
117	160030	0.014136	-51.0631
118	160030	0.003406	-51.0845
119	160030	-0.000213	-51.0674
120	160030	0.026413	-51.0595
121	160030	0.001015	-51.0726
122	160030	0.090684	-51.057
123	160030	0.087227	-51.0638
124	160030	0.038612	-51.0815
125	160030	0.061593	-51.05
126	160030	0.040967	-51.0638
127	160030	0.040907	-51.0812
128	160030	0.070625	-51.0655
129	160030	0.083064	-51.0618
130	160030	0.03111	-51.0717
131	160030	-0.047691	-51.1046
132	160030	0.044162	-51.0532
133	160030	0.093876	-51.0993
134	160030	0.037001	-51.0601
135	160030	0.100905	-51.0525
136	160030	0.054818	-51.0449
137	160030	0.007083	-51.0765
138	160030	0.101507	-51.0534
139	160030	0.091038	-51.0984
140	160030	-0.011972	-51.0912
141	160030	0.073154	-51.0872
142	160030	0.010381	-51.0685
143	160030	0.096159	-51.0865
144	160030	0.026758	-51.0576
145	160030	0.000975	-51.0743
146	160030	0.071632	-51.047
147	160030	0.032867	-51.0706
148	160030	-0.000489	-51.0957
149	160030	0.084441	-51.0432
150	160030	0.075679	-51.0413
151	160030	0.044437	-51.0545
152	160030	0.032476	-51.0822
153	160030	0.032762	-51.0655
154	160030	0.023018	-51.0694
155	160030	0.020571	-51.0675
156	160030	0.013363	-51.0639
157	160030	0.050678	-51.0563
158	160030	0.090904	-51.1156
159	160030	0.002817	-51.0644
160	160030	0.049845	-51.0447
161	160030	0.093905	-51.046
162	160030	0.061917	-51.0488
163	160030	0.070618	-51.0634
164	160030	0.051611	-51.052
165	160030	0.058465	-51.0493
166	160030	0.061832	-51.0502
167	160030	0.015982	-51.068
168	160030	0.06194	-51.0502
169	160030	0.071697	-51.0895
170	160030	0.042253	-51.0485
171	160030	0.009177	-51.0701
172	160030	0.049135	-51.0516
173	160030	0.075155	-51.0918
174	160030	0.027527	-51.1242
175	160030	0.036986	-51.0797
176	160030	-0.008677	-51.0893
177	160030	0.001201	-51.0617
178	160030	0.069554	-51.0626
179	160030	0.051654	-51.0597
180	160030	0.004442	-51.0843
181	160030	0.084242	-51.0745
182	160030	0.096513	-51.064
183	160030	0.049749	-51.0448
184	160030	0.027448	-51.0557
185	160030	0.002206	-51.0701
186	160030	0.00071	-51.069
187	160030	0.050299	-51.0464
188	160030	0.023232	-51.0636
189	160030	-0.0462	-51.115
190	160030	0.011159	-51.0889
191	160030	0.048003	-51.0476
192	160030	0.037457	-51.0786
193	160030	-0.006031	-51.0957
194	160030	-0.008973	-51.0955
195	160030	0.040988	-51.0622
196	160030	0.079244	-51.0548
197	160030	0.033579	-51.082
198	160030	0.006607	-51.0754
199	160030	0.021561	-51.0679
200	160030	0.037402	-51.0541
201	160030	0.067119	-51.0678
202	160030	0.070043	-51.0848
203	160030	0.026517	-51.0614
204	160030	0.011113	-51.0823
205	160030	0.050475	-51.0512
206	160030	-0.00166	-51.0967
207	160030	0.063742	-51.0546
208	160030	0.090137	-51.0669
209	160030	0.057993	-51.0588
210	160030	0.071647	-51.0565
211	160030	0.005473	-51.0906
212	160030	0.001536	-51.0943
213	160030	0.022701	-51.0599
214	160030	0.054536	-51.0459
215	160030	0.095688	-51.0627
216	160030	0.052607	-51.0617
217	160030	0.015556	-51.071
218	160030	0.0244	-51.0871
219	160030	0.024164	-51.0564
220	160030	0.038129	-51.1243
221	160030	0.082887	-51.0475
222	160030	0.030482	-51.0529
223	160030	0.061447	-51.0498
224	160030	0.066306	-51.0581
225	160030	0.032754	-51.0805
226	160030	0.096502	-51.0641
227	160030	0.090898	-51.0655
228	160030	0.042953	-51.0469
229	160030	0.045833	-51.0555
230	160030	0.049719	-51.0473
231	160030	0.044108	-51.1343
232	160030	0.050582	-51.0563
233	160030	0.016107	-51.0578
234	160030	0.044423	-51.0466
235	160030	0.004942	-51.0703
236	160030	-0.002586	-51.0956
237	160030	0.038421	-51.0785
238	160030	0.100082	-51.0907
239	160030	0.087139	-51.0636
240	160030	0.102158	-51.0874
241	160030	0.012961	-51.0695
242	160030	0.045556	-51.0453
243	160030	0.091869	-51.0487
244	160030	0.011078	-51.0858
245	160030	0.017108	-51.0831
246	160030	-0.00236	-51.1015
247	160030	0.02774	-51.0803
248	160030	-0.004345	-51.0919
249	160030	0.050667	-51.0511
250	160030	-0.005128	-51.0915
251	160030	0.031162	-51.0614
252	160030	0.071763	-51.0872
253	160030	0.080355	-51.0646
254	160030	0.047573	-51.0634
255	160030	0.055637	-51.0483
256	160030	0.097894	-51.0924
257	160030	-0.001053	-51.067
258	160030	0.015736	-51.0569
259	160030	0.093814	-51.045
260	160030	0.072217	-51.0633
261	160030	0.025127	-51.0556
262	160030	0.093176	-51.0439
263	160030	0.009052	-51.0766
264	160030	0.02994	-51.0642
265	160030	0.024475	-51.0566
266	160030	0.035679	-51.0648
267	160030	-0.000575	-51.0945
268	160030	0.088536	-51.0493
269	160030	0.005025	-51.0851
270	160030	0.035937	-51.0725
271	160030	0.050535	-51.0506
272	160030	0.037069	-51.0505
273	160030	0.079574	-51.0524
274	160030	0.054536	-51.046
275	160030	-0.010769	-51.092
276	160030	0.046802	-51.0457
277	160030	0.046248	-51.0502
278	160030	0.017517	-51.0711
279	160030	0.099307	-51.059
280	160030	0.086285	-51.0893
281	160030	0.047885	-51.0637
282	160030	0.079033	-51.0532
283	160030	0.008091	-51.0959
284	160030	0.101858	-51.059
285	160030	0.101858	-51.059
286	160030	0.084801	-51.0739
287	160030	0.01179	-51.0945
288	160030	-0.000691	-51.074
289	160030	0.015402	-51.076
290	160030	0.09412	-51.0982
291	160030	0.055012	-51.055
292	160030	0.045633	-51.045
293	160030	0.031895	-51.1164
294	160030	0.092746	-51.0974
295	160030	0.039716	-51.0735
296	160030	0.053159	-51.0441
297	160030	0.020032	-51.0827
298	160030	0.026705	-51.0634
299	160030	0.096381	-51.0837
300	160030	0.033285	-51.0764
301	160030	0.093111	-51.0632
302	160030	0.092447	-51.0428
303	160030	0.065722	-51.0585
304	160030	0.073319	-51.0582
305	160030	0.064238	-51.0949
306	160030	0.033956	-51.0573
307	160030	-0.049911	-51.1142
308	160030	0.100501	-51.0443
309	160030	0.042645	-51.0684
310	160030	0.093089	-51.0631
311	160030	0.025393	-51.0553
312	160030	0.095211	-51.098
313	160030	0.068729	-51.058
314	160030	0.022529	-51.0719
315	160030	0.036157	-51.1305
316	160030	-0.011246	-51.0907
317	160030	0.010102	-51.0963
318	160030	0.02152	-51.0653
319	160030	0.002005	-51.0624
320	160030	0.033787	-51.0579
321	160030	0.01633	-51.0841
322	160030	-0.008219	-51.0948
323	160030	0.037354	-51.0683
324	160030	0.070476	-51.064
325	160030	0.023674	-51.0774
326	160030	0.001827	-51.0901
327	160030	0.055463	-51.0467
328	160030	0.013975	-51.0682
329	160030	0.019682	-51.0748
330	160030	0.020736	-51.0845
331	160030	0.0369	-51.0798
332	160030	0.096912	-51.0862
333	160030	-0.034072	-51.0909
334	160030	0.057896	-51.0591
335	160030	0.035808	-51.0649
336	160030	0.091166	-51.0575
337	160030	0.020652	-51.0663
338	160030	0.082677	-51.0749
339	160030	0.057629	-51.0479
340	160030	0.021204	-51.0731
341	160030	0.046431	-51.0478
342	160030	0.000971	-51.0619
343	160030	0.002037	-51.0624
344	160030	-0.000435	-51.0945
345	160030	0.057802	-51.0465
346	160030	-0.012513	-51.0925
347	160030	-0.003932	-51.0952
348	160030	0.02857	-51.0629
349	160030	0.068206	-51.0579
350	160030	0.101475	-51.0534
351	160030	0.027518	-51.0792
352	160030	0.041561	-51.0651
353	160030	0.079836	-51.0663
354	160030	0.092934	-51.0568
355	160030	0.024067	-51.0757
356	160030	0.015056	-51.078
357	160030	-0.005164	-51.0735
358	160030	0.092681	-51.0847
359	160030	0.026076	-51.0644
360	160030	0.042766	-51.0799
361	160030	0.094238	-51.0987
362	160030	0.012178	-51.0767
363	160030	0.049454	-51.0437
364	160030	0.002765	-51.0798
365	160030	0.079904	-51.0787
366	160030	0.014757	-51.0698
367	160030	0.091186	-51.0586
368	160030	0.014398	-51.0666
369	160030	0.104859	-51.0597
370	160030	0.082574	-51.0537
371	160030	0.068623	-51.0682
372	160030	0.055384	-51.0436
373	160030	0.054016	-51.0583
374	160030	0.068718	-51.058
375	160030	0.027146	-51.0827
376	160030	0.006826	-51.0618
377	160030	0.051929	-51.0518
378	160030	0.022976	-51.0697
379	160030	-0.000928	-51.0943
380	160030	0.001797	-51.0916
381	160030	0.098527	-51.0567
382	160030	0.033177	-51.0714
383	160030	0.098091	-51.0875
384	160030	-0.008273	-51.0949
385	160030	-0.001862	-51.0903
386	160030	0.092945	-51.0569
387	160030	0.004586	-51.093
388	160030	0.079616	-51.0646
389	160030	0.099529	-51.0941
390	160030	-0.000429	-51.0726
391	160030	0.063688	-51.0948
392	160030	0.032573	-51.0686
393	160030	-0.000456	-51.0949
394	160030	0.027005	-51.0806
395	160030	0.008934	-51.0951
396	160030	0.019343	-51.0575
397	160030	0.101389	-51.0533
398	160030	0.099294	-51.0665
399	160030	-0.005317	-51.0909
400	160030	0.024254	-51.0802
401	160030	0.039703	-51.0502
402	160030	0.018911	-51.0819
403	160030	0.055791	-51.0479
404	160030	0.047258	-51.0451
405	160030	0.046588	-51.0493
406	160030	0.024598	-51.0716
407	160030	-0.001086	-51.094
408	160030	-0.050618	-51.1199
409	160030	0.017372	-51.066
410	160030	0.011821	-51.0742
411	160030	0.076207	-51.0832
412	160030	0.03908	-51.0698
413	160030	0.054833	-51.0462
414	160030	0.098435	-51.0515
415	160030	0.07907	-51.0588
416	160030	0.049885	-51.0428
417	160030	0.022722	-51.064
418	160030	0.049695	-51.0448
419	160030	0.094034	-51.0982
420	160030	0.031155	-51.0564
421	160030	0.037105	-51.0894
422	160030	0.02284	-51.0738
423	160030	0.061896	-51.0488
424	160030	0.013815	-51.0802
425	160030	0.094691	-51.0582
426	160030	0.013573	-51.0815
427	160030	-0.004471	-51.0979
428	160030	0.07304	-51.0458
429	160030	0.001679	-51.0917
430	160030	0.070722	-51.0572
431	160030	0.084061	-51.0579
432	160030	0.052927	-51.0453
433	160030	0.086145	-51.0638
434	160030	0.047688	-51.0499
435	160030	0.100514	-51.0401
436	160030	-0.014055	-51.0946
437	160030	0.040639	-51.0676
438	160030	0.091882	-51.0465
439	160030	0.041535	-51.0783
440	160030	0.053348	-51.0603
441	160030	0.058046	-51.0501
442	160030	0.048138	-51.1276
443	160030	0.008521	-51.092
444	160030	0.029352	-51.0567
445	160030	0.08313	-51.0534
446	160030	0.054049	-51.042
447	160030	0.08588	-51.0454
448	160030	0.090084	-51.067
449	160030	0.011904	-51.0933
450	160030	-0.004784	-51.0892
451	160030	0.029648	-51.0554
452	160030	0.033593	-51.0823
453	160030	0.015824	-51.0654
454	160030	0.017684	-51.0837
455	160030	-0.04863	-51.119
456	160030	0.020621	-51.0717
457	160030	0.092099	-51.0522
458	160030	0.086874	-51.0642
459	160030	0.09055	-51.0857
460	160030	0.101181	-51.0883
461	160030	-0.012427	-51.0924
462	160030	0.054922	-51.0607
463	160030	0.081548	-51.061
464	160030	-0.009966	-51.0928
465	160030	-0.012356	-51.0915
466	160030	0.095546	-51.0427
467	160030	0.076267	-51.0524
468	160030	0.038054	-51.0616
469	160030	0.013381	-51.087
470	160030	0.089951	-51.051
471	160030	0.004426	-51.0895
472	160030	0.013833	-51.0669
473	160030	0.015279	-51.0597
474	160030	0.049456	-51.0473
475	160030	0.051966	-51.0513
476	160030	0.025469	-51.0577
477	160030	0.051882	-51.051
478	160030	0.061383	-51.0526
479	160030	0.030858	-51.0589
480	160030	0.083258	-51.0577
481	160030	0.035154	-51.1199
482	160030	0.052437	-51.0439
483	160030	0.013324	-51.0637
484	160030	0.074107	-51.0676
485	160030	0.033263	-51.0755
486	160030	0.018698	-51.0839
487	160030	0.041685	-51.0784
488	160030	0.041721	-51.0705
489	160030	0.021224	-51.0827
490	160030	0.023877	-51.0571
491	160030	0.020941	-51.0794
492	160030	0.060429	-51.1002
493	160030	-0.000671	-51.0997
494	160030	0.087698	-51.0602
495	160030	0.017365	-51.0625
496	160030	0.034825	-51.0738
497	160030	0.062768	-51.0568
498	160030	0.044791	-51.127
499	160030	0.054363	-51.0468
500	160030	0.057465	-51.0476
501	160030	0.040064	-51.0699
502	160030	0.042744	-51.0495
503	160030	0.075307	-51.0768
504	160030	0.044425	-51.0469
505	160030	0.022925	-51.0637
506	160030	-0.048459	-51.1174
507	160030	-0.009011	-51.0958
508	160030	0.004478	-51.0859
509	160030	0.014998	-51.0848
510	160030	0.101346	-51.0534
511	160030	0.0282	-51.1486
512	160030	0.064628	-51.0932
513	160030	0.090504	-51.0442
514	160030	-0.000976	-51.0962
515	160030	0.074452	-51.0784
516	160030	0.053008	-51.0574
517	160030	0.02385	-51.0733
518	160030	0.019957	-51.0854
519	160030	0.093908	-51.0832
520	160030	0.018559	-51.084
521	160030	-0.003468	-51.0734
522	160030	0.09471	-51.1182
523	160030	0.044559	-51.0695
524	160030	0.089782	-51.0608
525	160030	0.035251	-51.12
526	160030	0.053221	-51.0442
527	160030	0.080843	-51.0649
528	160030	0.098054	-51.0539
529	160030	0.079727	-51.088
530	160030	0.028671	-51.0709
531	160030	0.094337	-51.0625
532	160030	0.095221	-51.0851
533	160030	0.095591	-51.0626
534	160030	0.099559	-51.0523
535	160030	0.086277	-51.0643
536	160030	0.074199	-51.0671
537	160030	0.094288	-51.0819
538	160030	0.052668	-51.0614
539	160030	0.028659	-51.0702
540	160030	0.049748	-51.0508
541	160030	0.007211	-51.0753
542	160030	0.01984	-51.0824
543	160030	0.079833	-51.0693
544	160030	0.01351	-51.0617
545	160030	0.029076	-51.1156
546	160030	-0.048241	-51.1044
547	160030	0.010982	-51.0667
548	160030	0.01424	-51.063
549	160030	0.089846	-51.0608
550	160030	0.0175	-51.0681
551	160030	0.030944	-51.0798
552	160030	0.081199	-51.0536
553	160030	0.039976	-51.0777
554	160030	0.094982	-51.0541
555	160030	0.024174	-51.0564
556	160030	0.089137	-51.0523
557	160030	0.010351	-51.0959
558	160030	0.033364	-51.0555
559	160030	0.052624	-51.0546
560	160030	0.059227	-51.0459
561	160030	0.067941	-51.0934
562	160030	0.015888	-51.057
563	160030	0.067933	-51.0506
564	160030	-0.00703	-51.1029
565	160030	0.010036	-51.0933
566	160030	0.009261	-51.0813
567	160030	0.013568	-51.0908
568	160030	0.004339	-51.0859
569	160030	0.004683	-51.0929
570	160030	0.020054	-51.0854
571	160030	0.030694	-51.0805
572	160030	0.050203	-51.0472
573	160030	0.096251	-51.0842
574	160030	0.041345	-51.0703
575	160030	0.072173	-51.0644
576	160030	0.010714	-51.0876
577	160030	0.101543	-51.0598
578	160030	0.099972	-51.0452
579	160030	0.035895	-51.0705
580	160030	0.048527	-51.0473
581	160030	0.021348	-51.0654
582	160030	0.035133	-51.1198
583	160030	0.045371	-51.0488
584	160030	0.037215	-51.0724
585	160030	-0.054234	-51.1172
586	160030	0.092798	-51.044
587	160030	0.080675	-51.0612
588	160030	0.01023	-51.0869
589	160030	0.022644	-51.1342
590	160030	0.047577	-51.0465
591	160030	0.008294	-51.087
592	160030	0.012997	-51.0858
593	160030	0.094224	-51.0399
594	160030	0.037742	-51.0715
595	160030	-0.048812	-51.1163
596	160030	0.016355	-51.083
597	160030	-0.01376	-51.095
598	160030	0.014805	-51.0626
599	160030	0.073426	-51.0455
600	160030	0.055742	-51.0563
601	160030	0.03039	-51.0655
602	160030	0.026016	-51.0555
603	160030	0.006785	-51.0807
604	160030	0.026337	-51.0697
605	160030	0.019801	-51.0738
606	160030	-0.004476	-51.0975
607	160030	0.041032	-51.0689
608	160030	0.048497	-51.0522
609	160030	0.013755	-51.07
610	160030	0.019432	-51.0636
611	160030	-0.005075	-51.0903
612	160030	0.018511	-51.0878
613	160030	0.022256	-51.0602
614	160030	0.07655	-51.0908
615	160030	0.0034	-51.0627
616	160030	0.034245	-51.0727
617	160030	3.2e-05	-51.0931
618	160030	-0.004366	-51.088
619	160030	0.08175	-51.085
620	160030	0.052427	-51.0445
621	160030	0.005879	-51.0807
622	160030	0.052048	-51.0509
623	160030	0.032724	-51.0769
624	160030	0.054607	-51.0505
625	160030	0.048741	-51.0469
626	160030	0.022219	-51.0757
627	160030	-0.050021	-51.1132
628	160030	0.028638	-51.0578
629	160030	0.037705	-51.1321
630	160030	0.027419	-51.0711
631	160030	0.028232	-51.1486
632	160030	0.077627	-51.0723
633	160030	0.000436	-51.0738
634	160030	0.000806	-51.0687
635	160030	0.089635	-51.0561
636	160030	0.0684	-51.0473
637	160030	0.061606	-51.0551
638	160030	0.026679	-51.0634
639	160030	0.038907	-51.0797
640	160030	0.094206	-51.0592
641	160030	0.076571	-51.0498
642	160030	0.099735	-51.0426
643	160030	0.074389	-51.0566
644	160030	0.010544	-51.0648
645	160030	0.011643	-51.0794
646	160030	0.054905	-51.0442
647	160030	-0.005829	-51.0737
648	160030	0.020733	-51.0675
649	160030	0.004915	-51.0941
650	160030	0.085366	-51.0842
651	160030	0.048171	-51.0473
652	160030	0.015435	-51.0575
653	160030	-0.001006	-51.098
654	160030	0.095946	-51.047
655	160030	0.049149	-51.0502
656	160030	0.019802	-51.0859
657	160030	0.056991	-51.043
658	160030	0.079319	-51.0662
659	160030	0.040793	-51.0799
660	160030	0.049961	-51.0429
661	160030	-0.042699	-51.105
662	160030	0.07618	-51.0467
663	160030	0.074777	-51.0779
664	160030	-0.004698	-51.0892
665	160030	0.057931	-51.059
666	160030	0.093894	-51.0502
667	160030	-0.008412	-51.1015
668	160030	0.011991	-51.0788
669	160030	0.049996	-51.043
670	160030	0.025304	-51.0651
671	160030	0.087545	-51.0531
672	160030	0.089648	-51.0615
673	160030	0.011222	-51.0884
674	160030	0.051851	-51.0513
675	160030	0.070792	-51.058
676	160030	0.018664	-51.0738
677	160030	0.006437	-51.0733
678	160030	0.092041	-51.119
679	160030	0.044698	-51.0473
680	160030	0.016323	-51.0738
681	160030	0.092195	-51.0481
682	160030	0.024758	-51.0765
683	160030	0.027474	-51.0731
684	160030	0.028142	-51.0792
685	160030	0.027525	-51.0796
686	160030	0.005353	-51.0861
687	160030	0.079915	-51.0687
688	160030	0.021395	-51.0696
689	160030	0.047511	-51.0451
690	160030	0.071301	-51.0818
691	160030	0.049888	-51.0448
692	160030	0.058341	-51.1305
693	160030	0.025372	-51.0554
694	160030	0.027483	-51.0794
695	160030	0.097378	-51.0555
696	160030	0.088182	-51.0481
697	160030	0.051392	-51.0449
698	160030	0.045378	-51.06
699	160030	-0.008973	-51.0956
700	160030	0.021143	-51.0813
701	160030	0.057487	-51.0472
702	160030	0.062014	-51.0487
703	160030	0.024858	-51.0734
704	160030	0.025909	-51.0635
705	160030	0.036885	-51.1298
706	160030	0.09841	-51.0882
707	160030	0.014351	-51.0788
708	160030	0.090732	-51.054
709	160030	0.002505	-51.0623
710	160030	0.006116	-51.0815
711	160030	0.030882	-51.117
712	160030	-0.001042	-51.067
713	160030	0.011696	-51.0951
714	160030	0.020113	-51.0729
715	160030	0.03253	-51.0626
716	160030	0.00634	-51.0859
717	160030	0.011186	-51.0735
718	160030	0.005092	-51.0925
719	160030	0.07201	-51.0594
720	160030	0.043899	-51.0486
721	160030	-0.010696	-51.091
722	160030	0.053724	-51.0487
723	160030	0.019556	-51.0724
724	160030	0.060118	-51.0533
725	160030	-0.005789	-51.088
726	160030	0.083507	-51.0545
727	160030	0.010736	-51.0649
728	160030	0.05464	-51.0524
729	160030	0.034466	-51.0746
730	160030	0.093299	-51.0581
731	160030	-0.000216	-51.0757
732	160030	0.087909	-51.0654
733	160030	0.032191	-51.0796
734	160030	0.030389	-51.0822
735	160030	0.100295	-51.055
736	160030	0.053822	-51.0592
737	160030	0.057266	-51.049
738	160030	0.087362	-51.0531
739	160030	0.021157	-51.0797
740	160030	0.01729	-51.0775
741	160030	0.01437	-51.0815
742	160030	0.075588	-51.0805
743	160030	0.090436	-51.0579
744	160030	0.090511	-51.0479
745	160030	0.026659	-51.0748
746	160030	0.011705	-51.0919
747	160030	0.054917	-51.0449
748	160030	0.018981	-51.0577
749	160030	0.026182	-51.0683
750	160030	0.054894	-51.0502
751	160030	0.053138	-51.0508
752	160030	0.052022	-51.051
753	160030	0.026214	-51.0683
754	160030	0.032004	-51.0528
755	160030	0.046892	-51.0494
756	160030	0.02806	-51.1486
757	160030	0.080705	-51.053
758	160030	0.042413	-51.0658
759	160030	0.016281	-51.0706
760	160030	-0.049127	-51.1142
761	160030	0.052646	-51.0547
762	160030	0.003007	-51.0622
763	160030	0.070478	-51.0628
764	160030	0.042816	-51.0486
765	160030	0.042913	-51.0761
766	160030	0.04442	-51.0523
767	160030	0.064161	-51.0951
768	160030	0.002483	-51.0623
769	160030	0.0997	-51.0427
770	160030	-0.043093	-51.116
771	160030	0.069369	-51.0643
772	160030	0.02515	-51.069
773	160030	0.037293	-51.0782
774	160030	0.048694	-51.0486
775	160030	0.096325	-51.0561
776	160030	0.070435	-51.0538
777	160030	0.011741	-51.0949
778	160030	0.017932	-51.0578
779	160030	-0.015476	-51.0962
780	160030	-0.038166	-51.0908
781	160030	0.049921	-51.0448
782	160030	0.003189	-51.0613
783	160030	0.031725	-51.052
784	160030	0.079074	-51.0819
785	160030	0.038422	-51.0641
786	160030	0.062023	-51.0534
787	160030	0.04871	-51.044
788	160030	0.04425	-51.0656
789	160030	0.049954	-51.0428
790	160030	0.046955	-51.0526
791	160030	0.069681	-51.0477
792	160030	0.068413	-51.0588
793	160030	0.022974	-51.0771
794	160030	0.080995	-51.0615
795	160030	-0.004287	-51.0931
796	160030	0.034406	-51.0617
797	160030	0.021685	-51.0804
798	160030	0.02781	-51.0694
799	160030	0.028275	-51.1486
800	160030	0.010185	-51.0941
801	160030	0.032843	-51.0604
802	160030	0.100312	-51.0845
803	160030	0.020979	-51.0816
804	160030	0.0121	-51.0891
805	160030	0.051574	-51.0493
806	160030	0.024547	-51.0651
807	160030	0.027452	-51.0802
808	160030	0.058029	-51.0576
809	160030	0.096712	-51.0539
810	160030	0.021159	-51.075
811	160030	0.075425	-51.0806
812	160030	0.012385	-51.0939
813	160030	0.077642	-51.0804
814	160030	0.007897	-51.076
815	160030	0.027479	-51.0772
816	160030	0.026989	-51.06
817	160030	0.051544	-51.0515
818	160030	0.038856	-51.0596
819	160030	0.054514	-51.0608
820	160030	0.045275	-51.1248
821	160030	0.016383	-51.0866
822	160030	0.047047	-51.0466
823	160030	0.01597	-51.0786
824	160030	0.05485	-51.0449
825	160030	0.048676	-51.0519
826	160030	0.04259	-51.0465
827	160030	0.057676	-51.0475
828	160030	0.093098	-51.0411
829	160030	0.047199	-51.0461
830	160030	0.008757	-51.0902
831	160030	0.014302	-51.084
832	160030	9e-06	-51.0944
833	160030	0.026102	-51.0679
834	160030	0.081252	-51.0514
835	160030	0.022601	-51.0792
836	160030	0.089594	-51.0591
837	160030	0.062675	-51.0545
838	160030	0.06651	-51.0483
839	160030	0.044106	-51.047
840	160030	0.010129	-51.0661
841	160030	0.045179	-51.0449
842	160030	0.094934	-51.0441
843	160030	0.060906	-51.0994
844	160030	0.010843	-51.0778
845	160030	-0.004935	-51.0968
846	160030	-0.012542	-51.0919
847	160030	0.046475	-51.1135
848	160030	0.021483	-51.068
849	160030	0.027095	-51.063
850	160030	0.002633	-51.0832
851	160030	0.028142	-51.0792
852	160030	0.018281	-51.0864
853	160030	0.026994	-51.0805
854	160030	0.027232	-51.0771
855	160030	0.043161	-51.0598
856	160030	0.05188	-51.0531
857	160030	0.019704	-51.0738
858	160030	0.013484	-51.0718
859	160030	0.089137	-51.0561
860	160030	0.033248	-51.0588
861	160030	0.074527	-51.0784
862	160030	0.013822	-51.0698
863	160030	0.082411	-51.0546
864	160030	0.09614	-51.0423
865	160030	0.05161	-51.0505
866	160030	0.01502	-51.0597
867	160030	0.071478	-51.0507
868	160030	0.037129	-51.061
869	160030	0.016586	-51.0586
870	160030	0.082925	-51.0857
871	160030	0.029901	-51.1166
872	160030	0.014022	-51.0784
873	160030	0.013498	-51.0815
874	160030	-0.003479	-51.0735
875	160030	0.031729	-51.1157
876	160030	0.014912	-51.0595
877	160030	0.012645	-51.0791
878	160030	0.100574	-51.039
879	160030	0.095897	-51.0513
880	160030	0.013426	-51.0959
881	160030	0.017693	-51.0704
882	160030	0.018676	-51.0638
883	160030	0.030932	-51.0833
884	160030	0.000194	-51.0963
885	160030	0.051625	-51.0551
886	160030	0.03907	-51.0886
887	160030	0.071738	-51.0603
888	160030	0.014251	-51.0665
889	160030	0.009625	-51.0945
890	160030	0.062579	-51.0545
891	160030	0.016994	-51.0719
892	160030	0.016714	-51.0787
893	160030	0.027496	-51.0701
894	160030	0.047838	-51.0517
895	160030	0.046863	-51.1161
896	160030	-0.007203	-51.0951
897	160030	0.037307	-51.0773
898	160030	0.07566	-51.0885
899	160030	0.091039	-51.0606
900	160030	0.024545	-51.078
901	160030	0.070687	-51.0591
902	160030	0.013274	-51.0861
903	160030	0.104792	-51.0835
904	160030	0.085314	-51.0471
905	160030	-0.010652	-51.0934
906	160030	0.039995	-51.0692
907	160030	0.031193	-51.0577
908	160030	0.08438	-51.0848
909	160030	0.006308	-51.0734
910	160030	0.016851	-51.0671
911	160030	0.095897	-51.0513
912	160030	0.044672	-51.1256
913	160030	0.071974	-51.0568
914	160030	0.060112	-51.0505
915	160030	0.087837	-51.0604
916	160030	0.002005	-51.0624
917	160030	0.044751	-51.0475
918	160030	0.092046	-51.0408
919	160030	0.023407	-51.085
920	160030	0.004711	-51.062
921	160030	0.097471	-51.0481
922	160030	0.016984	-51.0719
923	160030	0.099756	-51.0426
924	160030	0.062565	-51.0941
925	160030	0.076313	-51.0835
926	160030	0.014525	-51.0654
927	160030	0.07528	-51.0575
928	160030	0.033215	-51.0589
929	160030	0.00908	-51.0979
930	160030	0.025855	-51.0622
931	160030	0.025855	-51.0622
932	160030	0.09782	-51.087
933	160030	0.088928	-51.0591
934	160030	0.029877	-51.0788
935	160030	0.049763	-51.062
936	160030	0.015031	-51.0672
937	160030	0.024457	-51.0787
938	160030	0.016791	-51.0582
939	160030	0.027264	-51.077
940	160030	0.098027	-51.0501
941	160030	0.032693	-51.0604
942	160030	0.001439	-51.068
943	160030	0.028163	-51.0792
944	160030	0.060232	-51.0558
945	160030	0.100014	-51.0912
946	160030	0.051795	-51.0502
947	160030	0.015082	-51.0716
948	160030	0.084924	-51.0401
949	160030	0.017113	-51.0574
950	160030	0.096205	-51.0461
951	160030	0.003545	-51.0608
952	160030	0.026702	-51.065
953	160030	0.015401	-51.0723
954	160030	0.070336	-51.0891
955	160030	0.031087	-51.0646
956	160030	0.037205	-51.0598
957	160030	0.022492	-51.0624
958	160030	-0.005096	-51.0903
959	160030	0.080461	-51.0689
960	160030	0.059001	-51.0566
961	160030	-0.01592	-51.0819
962	160030	0.03785	-51.1301
963	160030	0.10141	-51.0534
964	160030	0.015417	-51.062
965	160030	0.040324	-51.0731
966	160030	0.023828	-51.0722
967	160030	0.046279	-51.0476
968	160030	0.026885	-51.0697
969	160030	0.032191	-51.0797
970	160030	0.017672	-51.0704
971	160030	0.083648	-51.0648
972	160030	0.015736	-51.089
973	160030	0.047587	-51.0555
974	160030	0.045151	-51.0603
975	160030	0.089062	-51.0561
976	160030	0.004459	-51.0873
977	160030	-0.006405	-51.1014
978	160030	0.070297	-51.0516
979	160030	0.023323	-51.1304
980	160030	0.064934	-51.0587
981	160030	0.059014	-51.0577
982	160030	0.006646	-51.0807
983	160030	0.032907	-51.0561
984	160030	0.078803	-51.0513
985	160030	0.093516	-51.0526
986	160030	0.006303	-51.0729
987	160030	0.009612	-51.0669
988	160030	0.067798	-51.0883
989	160030	0.049095	-51.0501
990	160030	0.02843	-51.0629
991	160030	0.059185	-51.0577
992	160030	-0.015196	-51.0947
993	160030	-0.001208	-51.0932
994	160030	0.060757	-51.0556
995	160030	0.013669	-51.0676
996	160030	0.000522	-51.0672
997	160030	0.098601	-51.0501
998	160030	0.006205	-51.0774
999	160030	0.081195	-51.0589
1000	160030	0.017933	-51.0845
1001	160030	0.09288	-51.0568
1002	160030	0.042272	-51.0666
1003	160030	-0.000646	-51.0931
1004	160030	0.03912	-51.0884
1005	160030	0.088575	-51.0541
1006	160030	0.03659	-51.1322
1007	160030	0.094895	-51.0608
1008	160030	0.031062	-51.082
1009	160030	0.016871	-51.0573
1010	160030	0.020746	-51.0793
1011	160030	0.017878	-51.0579
1012	160030	0.014274	-51.0815
1013	160030	0.051233	-51.0427
1014	160030	0.010084	-51.063
1015	160030	0.017782	-51.0884
1016	160030	0.052012	-51.051
1017	160030	0.094787	-51.0459
1018	160030	0.042524	-51.08
1019	160030	0.097523	-51.0515
1020	160030	0.010536	-51.0676
1021	160030	0.059557	-51.0589
1022	160030	0.05152	-51.0492
1023	160030	0.061944	-51.0506
1024	160030	0.0307	-51.06
1025	160030	0.053358	-51.0575
1026	160030	0.072854	-51.057
1027	160030	0.021798	-51.0806
1028	160030	0.068612	-51.0682
1029	160030	0.012591	-51.0791
1030	160030	0.055285	-51.0606
1031	160030	0.010548	-51.0823
1032	160030	0.054636	-51.045
1033	160030	0.069789	-51.0477
1034	160030	0.045184	-51.057
1035	160030	0.039877	-51.084
1036	160030	0.054329	-51.055
1037	160030	0.024236	-51.0883
1038	160030	-0.012015	-51.0912
1039	160030	0.047497	-51.0456
1040	160030	0.058231	-51.0586
1041	160030	0.035983	-51.055
1042	160030	0.027494	-51.0773
1043	160030	0.090061	-51.0476
1044	160030	0.037043	-51.0857
1045	160030	0.087791	-51.0537
1046	160030	0.004229	-51.0709
1047	160030	-0.002231	-51.0944
1048	160030	0.026182	-51.0682
1049	160030	0.045682	-51.0651
1050	160030	0.034292	-51.0613
1051	160030	0.054978	-51.0463
1052	160030	0.011035	-51.0859
1053	160030	0.095178	-51.085
1054	160030	0.006676	-51.0617
1055	160030	0.088004	-51.0638
1056	160030	0.022661	-51.0651
1057	160030	0.086105	-51.0445
1058	160030	0.102055	-51.0596
1059	160030	0.073003	-51.0864
1060	160030	0.057238	-51.0434
1061	160030	0.062589	-51.0545
1062	160030	-0.008023	-51.0903
1063	160030	0.004683	-51.0929
1064	160030	0.015562	-51.0714
1065	160030	0.076324	-51.0463
1066	160030	0.076324	-51.0464
1067	160030	0.058184	-51.0461
1068	160030	0.031689	-51.0644
1069	160030	0.083433	-51.0588
1070	160030	0.076388	-51.0463
1071	160030	0.02137	-51.0654
1072	160030	0.033513	-51.0529
1073	160030	0.034875	-51.0541
1074	160030	0.090003	-51.0496
1075	160030	0.069256	-51.0554
1076	160030	0.025275	-51.0751
1077	160030	0.072541	-51.0896
1078	160030	0.015587	-51.0809
1079	160030	0.095822	-51.0513
1080	160030	0.0176	-51.0671
1081	160030	0.05989	-51.0568
1082	160030	0.028712	-51.0529
1083	160030	0.040268	-51.0615
1084	160030	0.039412	-51.0695
1085	160030	0.068056	-51.0488
1086	160030	0.091161	-51.097
1087	160030	0.028986	-51.0813
1088	160030	0.061779	-51.0502
1089	160030	0.050208	-51.0649
1090	160030	0.000758	-51.0772
1091	160030	0.028737	-51.0787
1092	160030	0.099021	-51.0852
1093	160030	-0.005319	-51.0914
1094	160030	0.085531	-51.05
1095	160030	0.05416	-51.0432
1096	160030	0.015787	-51.0628
1097	160030	0.07238	-51.0812
1098	160030	0.030343	-51.1107
1099	160030	0.003463	-51.0868
1100	160030	0.024382	-51.0788
1101	160030	0.006964	-51.0917
1102	160030	0.092758	-51.065
1103	160030	0.051835	-51.0468
1104	160030	0.017673	-51.0827
1105	160030	0.0031	-51.0865
1106	160030	0.0606	-51.098
1107	160030	0.007036	-51.0848
1108	160030	0.045883	-51.0586
1109	160030	0.095736	-51.0549
1110	160030	0.018129	-51.0668
1111	160030	0.038493	-51.0603
1112	160030	0.005484	-51.082
1113	160030	0.038558	-51.0817
1114	160030	0.05055	-51.0512
1115	160030	0.016079	-51.0801
1116	160030	0.03251	-51.0551
1117	160030	0.052943	-51.0573
1118	160030	0.025026	-51.0815
1119	160030	0.032749	-51.0707
1120	160030	0.063601	-51.0952
1121	160030	0.053183	-51.0464
1122	160030	0.051169	-51.0432
1123	160030	0.067234	-51.0905
1124	160030	0.043823	-51.0752
1125	160030	0.01515	-51.0695
1126	160030	0.013885	-51.0686
1127	160030	0.082557	-51.0555
1128	160030	0.073623	-51.0774
1129	160030	0.045834	-51.1194
1130	160030	-0.008323	-51.0919
1131	160030	0.050984	-51.0493
1132	160030	0.015514	-51.0802
1133	160030	0.088008	-51.0639
1134	160030	0.009517	-51.0981
1135	160030	0.008392	-51.0816
1136	160030	0.086175	-51.05
1137	160030	0.014965	-51.0598
1138	160030	0.03819	-51.0743
1139	160030	0.021172	-51.0642
1140	160030	0.012117	-51.0843
1141	160030	0.062014	-51.0486
1142	160030	0.037306	-51.0679
1143	160030	0.087789	-51.0859
1144	160030	0.039905	-51.0797
1145	160030	0.046658	-51.0488
1146	160030	0.010088	-51.094
1147	160030	0.080962	-51.0513
1148	160030	0.008381	-51.1002
1149	160030	0.036994	-51.0765
1150	160030	0.013108	-51.0898
1151	160030	0.069229	-51.0646
1152	160030	0.014093	-51.0832
1153	160030	0.009668	-51.0945
1154	160030	0.033968	-51.0709
1155	160030	0.091118	-51.097
1156	160030	0.019032	-51.0686
1157	160030	-0.00121	-51.0618
1158	160030	0.076801	-51.0594
1159	160030	0.072069	-51.0591
1160	160030	0.037538	-51.0665
1161	160030	0.019246	-51.1232
1162	160030	0.073853	-51.0491
1163	160030	0.000813	-51.0799
1164	160030	0.071756	-51.0627
1165	160030	0.006283	-51.0683
1166	160030	0.001007	-51.0766
1167	160030	0.01726	-51.0674
1168	160030	0.021989	-51.0628
1169	160030	0.020298	-51.0732
1170	160030	0.017038	-51.0718
1171	160030	0.016241	-51.0732
1172	160030	0.071957	-51.0656
1173	160030	0.072049	-51.0882
1174	160030	0.010442	-51.0806
1175	160030	0.024073	-51.0825
1176	160030	0.005972	-51.0619
1177	160030	0.035872	-51.0584
1178	160030	0.071466	-51.0599
1179	160030	0.057263	-51.0568
1180	160030	0.009566	-51.0946
1181	160030	0.066774	-51.0486
1182	160030	0.021432	-51.0702
1183	160030	0.054981	-51.053
1184	160030	0.07227	-51.0581
1185	160030	0.027031	-51.0741
1186	160030	0.015744	-51.057
1187	160030	0.027844	-51.0697
1188	160030	0.002051	-51.0608
1189	160030	0.009668	-51.0822
1190	160030	0.095643	-51.041
1191	160030	0.0929	-51.0491
1192	160030	0.007188	-51.0945
1193	160030	0.015134	-51.0596
1194	160030	0.000864	-51.0619
1195	160030	0.08765	-51.0859
1196	160030	0.006971	-51.0848
1197	160030	0.08354	-51.074
1198	160030	0.004754	-51.0603
1199	160030	0.055792	-51.0482
1200	160030	0.0097	-51.0945
1201	160030	0.004797	-51.0603
1202	160030	0.079805	-51.0604
1203	160030	0.031314	-51.0544
1204	160030	-0.00335	-51.0935
1205	160030	0.082712	-51.0742
1206	160030	0.027385	-51.0796
1207	160030	0.023078	-51.0728
1208	160030	0.024676	-51.0736
1209	160030	0.021244	-51.0649
1210	160030	0.022246	-51.0688
1211	160030	0.102269	-51.0839
1212	160030	0.044382	-51.0523
1213	160030	0.055486	-51.0507
1214	160030	0.024271	-51.0892
1215	160030	0.038329	-51.084
1216	160030	0.054485	-51.0449
1217	160030	0.085553	-51.0501
1218	160030	0.005402	-51.0793
1219	160030	0.033025	-51.0774
1220	160030	0.058801	-51.1029
1221	160030	0.005169	-51.0619
1222	160030	0.006374	-51.0925
1223	160030	0.069643	-51.0588
1224	160030	0.041408	-51.0502
1225	160030	0.038981	-51.0883
1226	160030	0.058187	-51.0499
1227	160030	0.009595	-51.0968
1228	160030	0.043078	-51.0608
1229	160030	0.046945	-51.0494
1230	160030	0.023379	-51.0643
1231	160030	0.007104	-51.0899
1232	160030	0.043918	-51.1298
1233	160030	0.071195	-51.0678
1234	160030	0.023365	-51.081
1235	160030	0.092427	-51.0535
1236	160030	0.06084	-51.0553
1237	160030	0.011246	-51.0906
1238	160030	0.012109	-51.0893
1239	160030	0.011797	-51.0661
1240	160030	0.049168	-51.0435
1241	160030	0.057727	-51.0519
1242	160030	0.017303	-51.0584
1243	160030	0.024095	-51.0804
1244	160030	0.011003	-51.0894
1245	160030	0.050788	-51.0494
1246	160030	0.057569	-51.0592
1247	160030	-0.000429	-51.0727
1248	160030	0.005557	-51.0861
1249	160030	0.051993	-51.0518
1250	160030	0.02037	-51.0799
1251	160030	0.035711	-51.0648
1252	160030	0.076898	-51.0904
1253	160030	0.027739	-51.1487
1254	160030	0.019067	-51.0857
1255	160030	0.067907	-51.0575
1256	160030	0.003555	-51.0616
1257	160030	0.070043	-51.085
1258	160030	0.089367	-51.0603
1259	160030	0.059595	-51.0556
1260	160030	0.016842	-51.0823
1261	160030	0.058907	-51.0497
1262	160030	-0.044296	-51.1018
1263	160030	0.081342	-51.0498
1264	160030	0.023478	-51.0813
1265	160030	0.068647	-51.0584
1266	160030	0.079463	-51.0628
1267	160030	0.000899	-51.0799
1268	160030	0.008324	-51.0899
1269	160030	0.040568	-51.05
1270	160030	0.043779	-51.06
1271	160030	0.078072	-51.0825
1272	160030	0.09274	-51.0812
1273	160030	0.082442	-51.0486
1274	160030	0.050451	-51.0432
1275	160030	0.091469	-51.0543
1276	160030	0.031703	-51.0696
1277	160030	0.044026	-51.0719
1278	160030	0.0008	-51.061
1279	160030	0.017852	-51.0739
1280	160030	0.049856	-51.0448
1281	160030	0.05219	-51.0565
1282	160030	0.082178	-51.0516
1283	160030	0.09238	-51.0533
1284	160030	0.045762	-51.0532
1285	160030	0.074186	-51.0562
1286	160030	0.087448	-51.0434
1287	160030	-0.045408	-51.1091
1288	160030	0.015578	-51.0781
1289	160030	0.051788	-51.0547
1290	160030	0.052179	-51.0566
1291	160030	0.081714	-51.0682
1292	160030	0.044364	-51.0481
1293	160030	0.047641	-51.0554
1294	160030	0.030323	-51.0629
1295	160030	0.031677	-51.0546
1296	160030	0.091466	-51.0658
1297	160030	0.024946	-51.0783
1298	160030	-0.005129	-51.0903
1299	160030	0.081917	-51.0746
1300	160030	0.063654	-51.0951
1301	160030	0.070583	-51.069
1302	160030	0.103112	-51.0584
1303	160030	0.097505	-51.086
1304	160030	0.001788	-51.1014
1305	160030	0.078734	-51.0663
1306	160030	0.038578	-51.0594
1307	160030	0.022309	-51.0682
1308	160030	0.011914	-51.0791
1309	160030	0.034788	-51.0698
1310	160030	0.068271	-51.0582
1311	160030	0.039034	-51.0884
1312	160030	0.072675	-51.0844
1313	160030	-0.007302	-51.091
1314	160030	0.049477	-51.0462
1315	160030	0.01274	-51.0909
1316	160030	-0.008108	-51.0902
1317	160030	0.043928	-51.0663
1318	160030	0.0289	-51.0536
1319	160030	0.016612	-51.067
1320	160030	-0.011394	-51.0906
1321	160030	0.007871	-51.0692
1322	160030	0.049237	-51.0556
1323	160030	0.042269	-51.068
1324	160030	0.093572	-51.0471
1325	160030	0.06194	-51.0521
1326	160030	0.094122	-51.0612
1327	160030	0.090571	-51.054
1328	160030	0.093024	-51.0514
1329	160030	0.030293	-51.0687
1330	160030	0.042603	-51.0486
1331	160030	0.029142	-51.1119
1332	160030	0.069537	-51.0511
1333	160030	0.053283	-51.0424
1334	160030	0.003554	-51.062
1335	160030	0.092401	-51.0533
1336	160030	-0.047406	-51.1045
1337	160030	0.047711	-51.1155
1338	160030	-0.04823	-51.1044
1339	160030	0.02405	-51.0766
1340	160030	0.025981	-51.1277
1341	160030	0.02899	-51.1156
1342	160030	0.051421	-51.0628
1343	160030	0.075379	-51.0643
1344	160030	-0.000423	-51.0727
1345	160030	0.058771	-51.055
1346	160030	0.089709	-51.053
1347	160030	0.003037	-51.0616
1348	160030	0.059697	-51.0568
1349	160030	0.09357	-51.0527
1350	160030	0.053177	-51.0559
1351	160030	0.023387	-51.0722
1352	160030	0.01199	-51.076
1353	160030	0.002967	-51.0642
1354	160030	0.018055	-51.0657
1355	160030	0.014011	-51.0849
1356	160030	0.093634	-51.1159
1357	160030	0.093292	-51.0846
1358	160030	0.041323	-51.0704
1359	160030	0.025063	-51.0556
1360	160030	0.048248	-51.0575
1361	160030	0.019408	-51.0636
1362	160030	0.01381	-51.0864
1363	160030	0.071676	-51.0668
1364	160030	0.002197	-51.101
1365	160030	0.023836	-51.0563
1366	160030	-0.002287	-51.0689
1367	160030	0.014469	-51.0675
1368	160030	0.024036	-51.087
1369	160030	0.031408	-51.0537
1370	160030	0.095053	-51.1172
1371	160030	0.010583	-51.0751
1372	160030	0.030277	-51.0601
1373	160030	0.060802	-51.0549
1374	160030	0.066226	-51.0542
1375	160030	0.055588	-51.048
1376	160030	0.055674	-51.0546
1377	160030	0.029821	-51.0542
1378	160030	0.03897	-51.0883
1379	160030	0.03108	-51.0563
1380	160030	-0.008605	-51.0956
1381	160030	0.037536	-51.0841
1382	160030	0.001006	-51.0799
1383	160030	0.008701	-51.0906
1384	160030	0.053748	-51.0594
1385	160030	0.051003	-51.056
1386	160030	0.030564	-51.0834
1387	160030	0.092349	-51.0418
1388	160030	0.093862	-51.0503
1389	160030	0.016243	-51.0736
1390	160030	-0.015719	-51.09
1391	160030	0.018597	-51.0742
1392	160030	0.033016	-51.0715
1393	160030	-0.049772	-51.1163
1394	160030	-0.049116	-51.1162
1395	160030	0.099192	-51.0465
1396	160030	-0.008658	-51.0955
1397	160030	0.098396	-51.0569
1398	160030	0.004092	-51.093
1399	160030	-0.005725	-51.0934
1400	160030	0.014428	-51.0682
1401	160030	-0.008616	-51.0956
1402	160030	0.08694	-51.0577
1403	160030	0.091261	-51.059
1404	160030	0.082887	-51.0588
1405	160030	0.05598	-51.0422
1406	160030	0.059714	-51.055
1407	160030	0.046465	-51.0646
1408	160030	0.08295	-51.0621
1409	160030	0.043176	-51.1218
1410	160030	-0.010588	-51.0936
1411	160030	0.03375	-51.0707
1412	160030	0.052087	-51.051
1413	160030	0.025955	-51.0706
1414	160030	0.058721	-51.131
1415	160030	0.014812	-51.0809
1416	160030	0.009998	-51.0611
1417	160030	0.069878	-51.0922
1418	160030	-0.044076	-51.1023
1419	160030	0.015578	-51.0781
1420	160030	0.019183	-51.0778
1421	160030	-0.008508	-51.0955
1422	160030	0.051286	-51.0492
1423	160030	0.011842	-51.0975
1424	160030	0.037129	-51.0884
1425	160030	0.043098	-51.0782
1426	160030	0.069977	-51.061
1427	160030	0.092589	-51.0412
1428	160030	0.070925	-51.0488
1429	160030	0.044237	-51.0467
1430	160030	0.016166	-51.0883
1431	160030	0.034534	-51.0691
1432	160030	0.083198	-51.1244
1433	160030	0.056807	-51.0609
1434	160030	0.07075	-51.0476
1435	160030	0.031886	-51.0772
1436	160030	0.038154	-51.051
1437	160030	0.010472	-51.0808
1438	160030	0.009648	-51.0874
1439	160030	0.095494	-51.0806
1440	160030	0.034361	-51.0671
1441	160030	0.046319	-51.0634
1442	160030	0.029432	-51.0701
1443	160030	0.071744	-51.0898
1444	160030	0.079001	-51.0533
1445	160030	0.035832	-51.0545
1446	160030	0.069046	-51.089
1447	160030	0.038691	-51.0703
1448	160030	0.012663	-51.0945
1449	160030	-0.007322	-51.1025
1450	160030	0.077354	-51.0521
1451	160030	0.05532	-51.0543
1452	160030	0.037364	-51.0744
1453	160030	0.074545	-51.0659
1454	160030	0.020011	-51.0854
1455	160030	0.023465	-51.0841
1456	160030	0.023756	-51.068
1457	160030	0.054058	-51.0521
1458	160030	0.063376	-51.0958
